# Supplementary material for: Association between Personality Traits and Sleep Quality in Young Korean Women
Source: PLoS One. 2015 Jun 1;10(6):e0129599. doi: 10.1371/journal.pone.0129599 (PMC4452145; doi:10.1371/journal.pone.0129599)
Supplement: S2 Table — (XLS) [file pone.0129599.s002.xls]

## Sheet: Sheet1
Table S2. Commonality coefficients
	N	E	O	A	C	Unique	Common	Total	a Percent
N	0.0109					0.0109	0.018	0.0109	22.03
E		0.0018				0.0018	0.0022	0.0018	3.54
O			0.0029			0.0029	-0.0017	0.0029	5.91
A				0.0025		0.0025	0.0066	0.0025	5.15
C					0.0008	0.0008	0.01	0.0008	1.66
N, E	0.0026	0.0026						0.0026	5.17
N, O	0.001		0.001					0.001	2.07
N, A	0.0032			0.0032				0.0032	6.55
N, C	0.0054				0.0054			0.0054	10.92
E, O		-0.0012	-0.0012					-0.0012	-2.47
E, A		-0.0001		-0.0001				-0.0001	-0.23
E, C		0.0001			0.0001			0.0001	0.16
O, A			-0.0002	-0.0002				-0.0002	-0.31
O, C			-0.0004		-0.0004			-0.0004	-0.85
A, C				-0.0001	-0.0001			-0.0001	-0.27
N, E, O	-0.001	-0.001	-0.001					-0.001	-2.05
N, E, A	0.0003	0.0003		0.0003				0.0003	0.68
N, O, A	0.0001		0.0001	0.0001				0.0001	0.11
N, E, C	0.0015	0.0015			0.0015			0.0015	3.1
N, O, C	-0.0008		-0.0008		-0.0008			-0.0008	-1.66
N, A, C	0.0008			0.0008	0.0008			0.0008	1.57
E, O, A		0.0001	0.0001	0.0001				0.0001	0.15
E, O, C		0	0		0			0	0.06
E, A, C		0		0	0			0	-0.01
O, A, C			0.0001	0.0001	0.0001			0.0001	0.1
N, E, O, A	-0.0001	-0.0001	-0.0001	-0.0001				-0.0001	-0.2
N, E, O, C	0	0	0		0			0	0.08
N, E, A, C	0.0002	0.0002		0.0002	0.0002			0.0002	0.31
N, O, A, C	-0.0001		-0.0001	-0.0001	-0.0001			-0.0001	-0.2
E, O, A, C		0	0	0	0			0	-0.02
N, E, O, A, C	0.0001	0.0001	0.0001	0.0001	0.0001			0.0001	0.13
Age						0.0021	0.0035	0.0021	4.21
Marital						0.0003	0.0014	0.0003	0.52
Smoking						0.0038	0.0016	0.0038	7.6
Working_status						0.0056	-0.0002	0.0056	11.4
Age, Marital								0.001	2.06
Age, Smoking								-0.0003	-0.52
Marital, Smoking								0.0003	0.55
Age, Working								-0.0003	-0.65
Marital, Working								-0.0003	-0.51
Smoking, Working								-0.0002	-0.39
Age, N								0.0005	0.97
Marital, N								0	-0.09
Smoking, N								-0.0004	-0.72
Working, N								0.001	2.05
Age, E								-0.0002	-0.42
Marital, E								0.0001	0.28
Smoking, E								-0.0001	-0.26
Working, E								0.0003	0.56
Age, O								0.0004	0.74
Marital, O								0.0002	0.46
Smoking, O								0.0004	0.83
Working, O								0.0003	0.63
Age, A								0.0006	1.27
Marital, A								0	0.1
Smoking, A								0.0006	1.3
Working, A								-0.0005	-1
Age, C								0.0002	0.35
Marital, C								0	-0.02
Smoking, C								0.0003	0.64
Working, C								0.0004	0.73
Age, Marital, Smoking								0.0002	0.42
Age, Marital, Working								-0.0007	-1.48
Age, Smoking, Working								0	0.06
Marital, Smoking, Working								-0.0002	-0.48
Age, Marital, N								0.0001	0.15
Age, Smoking, N								0	-0.05
Marital, Smoking, N								0	-0.07
Age, Working, N								0	-0.09
Marital, Working, N								0.0001	0.13
Smoking, Working, N								0	-0.05
Age, Marital, E								0.0001	0.17
Age, Smoking, E								0	0.05
Marital, Smoking, E								0	0.09
Age, Working, E								0	-0.01
Marital, Working, E								-0.0001	-0.26
Smoking, Working, E								0	-0.02
Age, N, E								-0.0001	-0.2
Marital, N, E								0.0001	0.14
Smoking, N, E								-0.0001	-0.23
Working, N, E								0.0004	0.74
Age, Marital, O								0.0005	0.97
Age, Smoking, O								0	-0.03
Marital, Smoking, O								0.0001	0.28
Age, Working, O								0	-0.04
Marital, Working, O								-0.0002	-0.42
Smoking, Working, O								0	0.01
Age, N, O								0.0001	0.28
Marital, N, O								0	0.04
Smoking, N, O								0	0.05
Working, N, O								0.0001	0.28
Age, E, O								0	0.05
Marital, E, O								-0.0001	-0.16
Smoking, E, O								0	-0.03
Working, E, O								-0.0002	-0.33
Age, Marital, A								0.0003	0.62
Age, Smoking, A								0	0.02
Marital, Smoking, A								0.0001	0.12
Age, Working, A								-0.0001	-0.18
Marital, Working, A								-0.0001	-0.1
Smoking, Working, A								-0.0001	-0.14
Age, N, A								0.0006	1.16
Marital, N, A								0	0.03
Smoking, N, A								0.0002	0.48
Working, N, A								-0.0002	-0.38
Age, E, A								0	-0.07
Marital, E, A								0	0.01
Smoking, E, A								0	-0.04
Working, E, A								0	-0.02
Age, O, A								0	0.04
Marital, O, A								0	0.02
Smoking, O, A								0	0.01
Working, O, A								0	-0.01
Age, Marital, C								0	0.09
Age, Smoking, C								0	0.01
Marital, Smoking, C								0	0.02
Age, Working, C								0	0.01
Marital, Working, C								0	0.02
Smoking, Working, C								0	0.09
Age, N, C								0.0006	1.24
Marital, N, C								0	-0.05
Smoking, N, C								0.0004	0.89
Working, N, C								0.0012	2.49
Age, E, C								0	-0.01
Marital, E, C								0	0
Smoking, E, C								0	0.01
Working, E, C								0	0.07
Age, O, C								-0.0001	-0.13
Marital, O, C								0	-0.03
Smoking, O, C								-0.0001	-0.21
Working, O, C								-0.0001	-0.23
Age, A, C								0	-0.02
Marital, A, C								0	0
Smoking, A, C								0	-0.03
Working, A, C								0	-0.05
Age, Marital, Smoking, Working								0	0.04
Age, Marital, Smoking, N								0	0.02
Age, Marital, Working, N								-0.0001	-0.27
Age, Smoking, Working, N								0	0.01
Marital, Smoking, Working, N								0	-0.03
Age, Marital, Smoking, E								0	-0.04
Age, Marital, Working, E								0	0.02
Age, Smoking, Working, E								0	0
Marital, Smoking, Working, E								0	0.01
Age, Marital, N, E								0.0001	0.18
Age, Smoking, N, E								0	0.02
Marital, Smoking, N, E								0	0.04
Age, Working, N, E								0	-0.02
Marital, Working, N, E								-0.0001	-0.18
Smoking, Working, N, E								0	-0.02
Age, Marital, Smoking, O								0.0001	0.16
Age, Marital, Working, O								-0.0001	-0.26
Age, Smoking, Working, O								0	0
Marital, Smoking, Working, O								0	-0.06
Age, Marital, N, O								0.0001	0.24
Age, Smoking, N, O								0	-0.01
Marital, Smoking, N, O								0	0.01
Age, Working, N, O								0	-0.01
Marital, Working, N, O								-0.0001	-0.11
Smoking, Working, N, O								0	0
Age, Marital, E, O								-0.0001	-0.22
Age, Smoking, E, O								0	0.03
Marital, Smoking, E, O								0	-0.08
Age, Working, E, O								0	-0.01
Marital, Working, E, O								0.0001	0.18
Smoking, Working, E, O								0	-0.01
Age, N, E, O								-0.0001	-0.2
Marital, N, E, O								0	-0.03
Smoking, N, E, O								-0.0001	-0.1
Working, N, E, O								-0.0001	-0.24
Age, Marital, Smoking, A								0.0001	0.21
Age, Marital, Working, A								-0.0001	-0.18
Age, Smoking, Working, A								0	0.01
Marital, Smoking, Working, A								0	-0.03
Age, Marital, N, A								0.0002	0.4
Age, Smoking, N, A								0	-0.05
Marital, Smoking, N, A								0	0.03
Age, Working, N, A								0	-0.08
Marital, Working, N, A								0	-0.06
Smoking, Working, N, A								0	0.01
Age, Marital, E, A								0	0.01
Age, Smoking, E, A								0	0
Marital, Smoking, E, A								0	0
Age, Working, E, A								0	-0.01
Marital, Working, E, A								0	0.02
Smoking, Working, E, A								0	-0.01
Age, N, E, A								0	-0.04
Marital, N, E, A								0	0.06
Smoking, N, E, A								0	0
Working, N, E, A								0	-0.05
Age, Marital, O, A								0.0001	0.11
Age, Smoking, O, A								0	0.02
Marital, Smoking, O, A								0	0.02
Age, Working, O, A								0	-0.01
Marital, Working, O, A								0	0.03
Smoking, Working, O, A								0	-0.01
Age, N, O, A								0.0001	0.14
Marital, N, O, A								0	0.03
Smoking, N, O, A								0	0.08
Working, N, O, A								0	-0.04
Age, E, O, A								0	0.04
Marital, E, O, A								0	-0.01
Smoking, E, O, A								0	0.02
Working, E, O, A								0	0.01
Age, Marital, Smoking, C								0	0.06
Age, Marital, Working, C								-0.0001	-0.1
Age, Smoking, Working, C								0	-0.01
Marital, Smoking, Working, C								0	-0.04
Age, Marital, N, C								0.0001	0.22
Age, Smoking, N, C								0	-0.07
Marital, Smoking, N, C								0	0
Age, Working, N, C								0	-0.03
Marital, Working, N, C								0.0001	0.14
Smoking, Working, N, C								0	0
Age, Marital, E, C								0	0.02
Age, Smoking, E, C								0	0
Marital, Smoking, E, C								0	0.01
Age, Working, E, C								0	-0.01
Marital, Working, E, C								0	-0.02
Smoking, Working, E, C								0	0
Age, N, E, C								0	-0.01
Marital, N, E, C								0	0.04
Smoking, N, E, C								0	0.04
Working, N, E, C								0.0004	0.84
Age, Marital, O, C								0	-0.07
Age, Smoking, O, C								0	0.01
Marital, Smoking, O, C								0	-0.03
Age, Working, O, C								0	0.01
Marital, Working, O, C								0	0.01
Smoking, Working, O, C								0	0
Age, N, O, C								0	-0.09
Marital, N, O, C								0	-0.08
Smoking, N, O, C								0	-0.02
Working, N, O, C								-0.0001	-0.16
Age, E, O, C								0	-0.01
Marital, E, O, C								0	0
Smoking, E, O, C								0	0
Working, E, O, C								0	0.03
Age, Marital, A, C								0	-0.01
Age, Smoking, A, C								0	0.02
Marital, Smoking, A, C								0	0
Age, Working, A, C								0	0
Marital, Working, A, C								0	-0.01
Smoking, Working, A, C								0	-0.01
Age, N, A, C								0.0003	0.64
Marital, N, A, C								0	0
Smoking, N, A, C								0.0002	0.44
Working, N, A, C								0	-0.05
Age, E, A, C								0	0
Marital, E, A, C								0	0
Smoking, E, A, C								0	0
Working, E, A, C								0	0
Age, O, A, C								0	0
Marital, O, A, C								0	0
Smoking, O, A, C								0	0
Working, O, A, C								0	0.01
Age, Marital, Smoking, Working, N								0	0
Age, Marital, Smoking, Working, E								0	0
Age, Marital, Smoking, N, E								0	-0.02
Age, Marital, Working, N, E								0	-0.03
Age, Smoking, Working, N, E								0	0
Marital, Smoking, Working, N, E								0	0
Age, Marital, Smoking, Working, O								0	-0.01
Age, Marital, Smoking, N, O								0	0.01
Age, Marital, Working, N, O								0	-0.08
Age, Smoking, Working, N, O								0	0
Marital, Smoking, Working, N, O								0	-0.01
Age, Marital, Smoking, E, O								0	0.02
Age, Marital, Working, E, O								0	0.02
Age, Smoking, Working, E, O								0	0
Marital, Smoking, Working, E, O								0	0.01
Age, Marital, N, E, O								-0.0001	-0.17
Age, Smoking, N, E, O								0	0.01
Marital, Smoking, N, E, O								0	-0.02
Age, Working, N, E, O								0	0.01
Marital, Working, N, E, O								0	0.08
Smoking, Working, N, E, O								0	0
Age, Marital, Smoking, Working, A								0	0
Age, Marital, Smoking, N, A								0	0.07
Age, Marital, Working, N, A								-0.0001	-0.13
Age, Smoking, Working, N, A								0	0
Marital, Smoking, Working, N, A								0	-0.01
Age, Marital, Smoking, E, A								0	-0.01
Age, Marital, Working, E, A								0	0
Age, Smoking, Working, E, A								0	0
Marital, Smoking, Working, E, A								0	0
Age, Marital, N, E, A								0.0001	0.11
Age, Smoking, N, E, A								0	-0.01
Marital, Smoking, N, E, A								0	0.02
Age, Working, N, E, A								0	-0.01
Marital, Working, N, E, A								0	-0.02
Smoking, Working, N, E, A								0	0
Age, Marital, Smoking, O, A								0	0.05
Age, Marital, Working, O, A								0	0.01
Age, Smoking, Working, O, A								0	0
Marital, Smoking, Working, O, A								0	0
Age, Marital, N, O, A								0.0001	0.16
Age, Smoking, N, O, A								0	0.01
Marital, Smoking, N, O, A								0	0.02
Age, Working, N, O, A								0	0
Marital, Working, N, O, A								0	0
Smoking, Working, N, O, A								0	0
Age, Marital, E, O, A								0	-0.01
Age, Smoking, E, O, A								0	0.01
Marital, Smoking, E, O, A								0	0
Age, Working, E, O, A								0	0
Marital, Working, E, O, A								0	-0.01
Smoking, Working, E, O, A								0	0
Age, N, E, O, A								0	-0.08
Marital, N, E, O, A								0	-0.02
Smoking, N, E, O, A								0	-0.05
Working, N, E, O, A								0	0.02
Age, Marital, Smoking, Working, C								0	-0.01
Age, Marital, Smoking, N, C								0	0.09
Age, Marital, Working, N, C								-0.0002	-0.35
Age, Smoking, Working, N, C								0	0
Marital, Smoking, Working, N, C								0	-0.09
Age, Marital, Smoking, E, C								0	0
Age, Marital, Working, E, C								0	0
Age, Smoking, Working, E, C								0	0
Marital, Smoking, Working, E, C								0	0
Age, Marital, N, E, C								0.0001	0.17
Age, Smoking, N, E, C								0	-0.01
Marital, Smoking, N, E, C								0	0.04
Age, Working, N, E, C								0	-0.03
Marital, Working, N, E, C								-0.0001	-0.11
Smoking, Working, N, E, C								0	-0.01
Age, Marital, Smoking, O, C								0	-0.02
Age, Marital, Working, O, C								0	0.03
Age, Smoking, Working, O, C								0	0
Marital, Smoking, Working, O, C								0	0.01
Age, Marital, N, O, C								0	-0.07
Age, Smoking, N, O, C								0	0.01
Marital, Smoking, N, O, C								0	-0.01
Age, Working, N, O, C								0	0.02
Marital, Working, N, O, C								0	0.01
Smoking, Working, N, O, C								0	0.01
Age, Marital, E, O, C								0	-0.01
Age, Smoking, E, O, C								0	0
Marital, Smoking, E, O, C								0	0
Age, Working, E, O, C								0	0
Marital, Working, E, O, C								0	0.01
Smoking, Working, E, O, C								0	0
Age, N, E, O, C								-0.0001	-0.15
Marital, N, E, O, C								0	-0.02
Smoking, N, E, O, C								-0.0001	-0.13
Working, N, E, O, C								0	0
Age, Marital, Smoking, A, C								0	0.01
Age, Marital, Working, A, C								0	0
Age, Smoking, Working, A, C								0	0
Marital, Smoking, Working, A, C								0	0
Age, Marital, N, A, C								0.0001	0.17
Age, Smoking, N, A, C								0	0.04
Marital, Smoking, N, A, C								0	0.02
Age, Working, N, A, C								0	-0.03
Marital, Working, N, A, C								0	-0.03
Smoking, Working, N, A, C								0	-0.01
Age, Marital, E, A, C								0	0
Age, Smoking, E, A, C								0	0
Marital, Smoking, E, A, C								0	0
Age, Working, E, A, C								0	0
Marital, Working, E, A, C								0	0
Smoking, Working, E, A, C								0	0
Age, N, E, A, C								0	0.03
Marital, N, E, A, C								0	0.02
Smoking, N, E, A, C								0	0.03
Working, N, E, A, C								0	-0.02
Age, Marital, O, A, C								0	0
Age, Smoking, O, A, C								0	-0.01
Marital, Smoking, O, A, C								0	0
Age, Working, O, A, C								0	0
Marital, Working, O, A, C								0	0
Smoking, Working, O, A, C								0	0
Age, N, O, A, C								0	-0.07
Marital, N, O, A, C								0	-0.02
Smoking, N, O, A, C								0	-0.05
Working, N, O, A, C								0	0.02
Age, E, O, A, C								0	0
Marital, E, O, A, C								0	0
Smoking, E, O, A, C								0	0
Working, E, O, A, C								0	0
Age, Marital, Smoking, Working, N, E								0	0
Age, Marital, Smoking, Working, N, O								0	0
Age, Marital, Smoking, Working, E, O								0	-0.01
Age, Marital, Smoking, N, E, O								0	-0.01
Age, Marital, Working, N, E, O								0	0.05
Age, Smoking, Working, N, E, O								0	0
Marital, Smoking, Working, N, E, O								0	0
Age, Marital, Smoking, Working, N, A								0	0.01
Age, Marital, Smoking, Working, E, A								0	0
Age, Marital, Smoking, N, E, A								0	0
Age, Marital, Working, N, E, A								0	-0.02
Age, Smoking, Working, N, E, A								0	0
Marital, Smoking, Working, N, E, A								0	0
Age, Marital, Smoking, Working, O, A								0	0
Age, Marital, Smoking, N, O, A								0	0.03
Age, Marital, Working, N, O, A								0	-0.01
Age, Smoking, Working, N, O, A								0	0
Marital, Smoking, Working, N, O, A								0	0
Age, Marital, Smoking, E, O, A								0	0
Age, Marital, Working, E, O, A								0	0
Age, Smoking, Working, E, O, A								0	0
Marital, Smoking, Working, E, O, A								0	0
Age, Marital, N, E, O, A								0	-0.09
Age, Smoking, N, E, O, A								0	0
Marital, Smoking, N, E, O, A								0	-0.01
Age, Working, N, E, O, A								0	0.01
Marital, Working, N, E, O, A								0	0.01
Smoking, Working, N, E, O, A								0	0
Age, Marital, Smoking, Working, N, C								0	0
Age, Marital, Smoking, Working, E, C								0	0
Age, Marital, Smoking, N, E, C								0	0
Age, Marital, Working, N, E, C								0	-0.05
Age, Smoking, Working, N, E, C								0	0
Marital, Smoking, Working, N, E, C								0	-0.01
Age, Marital, Smoking, Working, O, C								0	0
Age, Marital, Smoking, N, O, C								0	0.01
Age, Marital, Working, N, O, C								0	0.02
Age, Smoking, Working, N, O, C								0	0
Marital, Smoking, Working, N, O, C								0	0
Age, Marital, Smoking, E, O, C								0	0
Age, Marital, Working, E, O, C								0	0
Age, Smoking, Working, E, O, C								0	0
Marital, Smoking, Working, E, O, C								0	0
Age, Marital, N, E, O, C								-0.0001	-0.12
Age, Smoking, N, E, O, C								0	0.01
Marital, Smoking, N, E, O, C								0	-0.02
Age, Working, N, E, O, C								0	-0.01
Marital, Working, N, E, O, C								0	0.06
Smoking, Working, N, E, O, C								0	-0.01
Age, Marital, Smoking, Working, A, C								0	0
Age, Marital, Smoking, N, A, C								0	0.08
Age, Marital, Working, N, A, C								0	-0.1
Age, Smoking, Working, N, A, C								0	0
Marital, Smoking, Working, N, A, C								0	-0.02
Age, Marital, Smoking, E, A, C								0	0
Age, Marital, Working, E, A, C								0	0
Age, Smoking, Working, E, A, C								0	0
Marital, Smoking, Working, E, A, C								0	0
Age, Marital, N, E, A, C								0	0.07
Age, Smoking, N, E, A, C								0	-0.01
Marital, Smoking, N, E, A, C								0	0.01
Age, Working, N, E, A, C								0	-0.01
Marital, Working, N, E, A, C								0	-0.01
Smoking, Working, N, E, A, C								0	0
Age, Marital, Smoking, O, A, C								0	-0.01
Age, Marital, Working, O, A, C								0	0
Age, Smoking, Working, O, A, C								0	0
Marital, Smoking, Working, O, A, C								0	0
Age, Marital, N, O, A, C								0	-0.05
Age, Smoking, N, O, A, C								0	0
Marital, Smoking, N, O, A, C								0	-0.01
Age, Working, N, O, A, C								0	0
Marital, Working, N, O, A, C								0	0.01
Smoking, Working, N, O, A, C								0	0
Age, Marital, E, O, A, C								0	0
Age, Smoking, E, O, A, C								0	0
Marital, Smoking, E, O, A, C								0	0
Age, Working, E, O, A, C								0	0
Marital, Working, E, O, A, C								0	0
Smoking, Working, E, O, A, C								0	0
Age, N, E, O, A, C								0	-0.04
Marital, N, E, O, A, C								0	-0.01
Smoking, N, E, O, A, C								0	-0.02
Working, N, E, O, A, C								0	0.01
Age,Marital, Smoking, Working, N, E, O								0	0
Age,Marital, Smoking, Working, N, E, A								0	0
Age,Marital, Smoking, Working, N, O, A								0	0
Age,Marital, Smoking, Working, E, O, A								0	0
Age,Marital, Smoking, N, E, O, A								0	-0.01
Age,Marital, Working, N, E, O, A								0	0.01
Age,Smoking, Working, N, E, O, A								0	0
Marital,Smoking, Working, N, E, O, A								0	0
Age,Marital, Smoking, Working, N, E, C								0	0
Age,Marital, Smoking, Working, N, O, C								0	0
Age,Marital, Smoking, Working, E, O, C								0	0
Age,Marital, Smoking, N, E, O, C								0	-0.02
Age,Marital, Working, N, E, O, C								0	0.02
Age,Smoking, Working, N, E, O, C								0	0
Marital,Smoking, Working, N, E, O, C								0	0
Age,Marital, Smoking, Working, N, A, C								0	-0.01
Age,Marital, Smoking, Working, E, A, C								0	0
Age,Marital, Smoking, N, E, A, C								0	0.01
Age,Marital, Working, N, E, A, C								0	-0.02
Age,Smoking, Working, N, E, A, C								0	0
Marital,Smoking, Working, N, E, A, C								0	0
Age,Marital, Smoking, Working, O, A, C								0	0
Age,Marital, Smoking, N, O, A, C								0	0
Age,Marital, Working, N, O, A, C								0	0.01
Age,Smoking, Working, N, O, A, C								0	0
Marital,Smoking, Working, N, O, A, C								0	0
Age,Marital, Smoking, E, O, A, C								0	0
Age,Marital, Working, E, O, A, C								0	0
Age,Smoking, Working, E, O, A, C								0	0
Marital,Smoking, Working, E, O, A, C								0	0
Age,Marital, N, E, O, A, C								0	-0.04
Age,Smoking, N, E, O, A, C								0	-0.01
Marital,Smoking, N, E, O, A, C								0	-0.01
Age,Working, N, E, O, A, C								0	0
Marital,Working, N, E, O, A, C								0	0
Smoking,Working, N, E, O, A, C								0	0
Age, Marital, Smoking, Working, N, E, O, A								0	0
Age, Marital, Smoking, Working, N, E, O, C								0	0
Age, Marital, Smoking, Working, N, E, A, C								0	0
Age, Marital, Smoking, Working, N, O, A, C								0	0
Age, Marital, Smoking, Working, E, O, A, C								0	0
Age, Marital, Smoking, N, E, O, A, C								0	-0.01
Age, Marital, Working, N, E, O, A, C								0	0
Age, Smoking, Working, N, E, O, A, C								0	0
Marital, Smoking, Working, N, E, O, A, C								0	0
Age, Marital, Smoking, Working, N, E, O, A, C								0	0
Totala								0.0495	100
a Percent=coefficient/multiple R2
b Sum of commonality coefficients equals multiple R2=0.0495
